# Supplementary material for: Evaluating the field performance of multiple SARS-Cov-2 antigen rapid tests using nasopharyngeal swab samples
Source: PLoS One. 2022 Feb 14;17(2):e0262399. doi: 10.1371/journal.pone.0262399 (PMC8843216; doi:10.1371/journal.pone.0262399)
Supplement: S1 Dataset — (XLSX) [file pone.0262399.s001.xlsx]

## Sheet: Data
Age	Sex	Type of Ag rapid test	Result of Ag rapid test	Result of RT-qPCR	Ct value
55	female	clinitest	negative	inconclusive	36.23
42	male	clinitest	negative	inconclusive	37.02
30	male	clinitest	negative	negative
2	male	clinitest	negative	negative
4	male	clinitest	negative	negative
38	male	clinitest	negative	negative
50	female	clinitest	negative	negative
69	female	clinitest	negative	negative
13	male	clinitest	negative	negative
65	male	clinitest	negative	negative
13	male	clinitest	negative	negative
51	female	clinitest	negative	negative
55	female	clinitest	negative	negative
39	male	clinitest	negative	negative
41	male	clinitest	negative	negative
33	female	clinitest	negative	negative
70	male	clinitest	negative	negative
43	female	clinitest	negative	negative
29	female	clinitest	negative	negative
3	male	clinitest	negative	negative
24	male	clinitest	negative	negative
54	female	clinitest	negative	negative
48	female	clinitest	negative	negative
70	male	clinitest	negative	negative
57	female	clinitest	negative	negative
63	female	clinitest	negative	negative
39	male	clinitest	negative	negative
48	male	clinitest	negative	negative
41	female	clinitest	negative	negative
49	female	clinitest	negative	negative
42	male	clinitest	negative	negative
23	female	clinitest	negative	negative
44	female	clinitest	negative	negative
45	male	clinitest	negative	negative
39	female	clinitest	negative	negative
27	male	clinitest	negative	negative
31	female	clinitest	negative	negative
64	female	clinitest	negative	negative
53	female	clinitest	negative	negative
27	female	clinitest	negative	negative
45	female	clinitest	negative	negative
82	female	clinitest	negative	negative
30	female	clinitest	negative	negative
49	female	clinitest	negative	negative
42	male	clinitest	negative	negative
41	female	clinitest	negative	negative
40	female	clinitest	negative	negative
51	female	clinitest	negative	negative
43	female	clinitest	negative	negative
44	female	clinitest	negative	negative
36	female	clinitest	negative	negative
28	male	clinitest	negative	negative
44	female	clinitest	negative	positive	18.50
43	female	clinitest	negative	positive	22.95
56	female	clinitest	negative	positive	23.12
39	male	clinitest	negative	positive	23.21
47	male	clinitest	negative	positive	24.24
61	male	clinitest	negative	positive	25.32
66	male	clinitest	negative	positive	25.87
46	female	clinitest	negative	positive	26.57
34	male	clinitest	negative	positive	27.13
14	female	clinitest	negative	positive	29.14
60	male	clinitest	negative	positive	32.92
26	female	clinitest	negative	positive	32.92
58	male	clinitest	negative	positive	33.23
59	male	clinitest	negative	positive	34.70
29	male	clinitest	negative	positive	34.81
28	male	clinitest	negative	positive	35.56
47	female	clinitest	negative	positive	36.14
32	male	clinitest	negative	positive	36.50
33	female	clinitest	negative	positive	36.57
31	male	clinitest	negative	positive	30.24
55	male	clinitest	negative	positive	31.88
88	male	clinitest	negative	positive	33.13
15	female	clinitest	negative	positive	33.45
49	female	clinitest	negative	positive	33.46
54	male	clinitest	negative	positive	36.50
32	female	clinitest	positive	negative
54	male	clinitest	positive	positive	15.11
44	male	clinitest	positive	positive	17.32
17	male	clinitest	positive	positive	17.83
42	male	clinitest	positive	positive	19.45
28	female	clinitest	positive	positive	19.80
41	female	clinitest	positive	positive	21.77
52	female	clinitest	positive	positive	22.75
49	male	clinitest	positive	positive	23.09
46	male	clinitest	positive	positive	31.90
27	male	clinitest	positive	positive	21.07
45	female	clinitest	positive	positive	13.15
39	male	clinitest	positive	positive	17.92
49	female	clinitest	positive	positive	18.96
46	male	clinitest	positive	positive	19.24
33	male	clinitest	positive	positive	19.53
56	male	clinitest	positive	positive	19.69
39	female	clinitest	positive	positive	20.28
47	female	clinitest	positive	positive	20.48
32	male	clinitest	positive	positive	21.63
42	female	clinitest	positive	positive	23.85
58	female	clinitest	positive	positive	25.94
61	female	clinitest	positive	positive	26.97
35	male	clinitest	positive	positive	27.00
46	male	Genbody	negative	inconclusive	35.92
47	female	Genbody	negative	inconclusive	34.36
44	female	Genbody	negative	inconclusive	35.06
51	male	Genbody	negative	inconclusive	35.39
44	female	Genbody	negative	negative
39	male	Genbody	negative	negative
28	male	Genbody	negative	negative
24	male	Genbody	negative	negative
42	female	Genbody	negative	negative
62	female	Genbody	negative	negative
52	male	Genbody	negative	negative
46	female	Genbody	negative	negative
44	female	Genbody	negative	negative
14	female	Genbody	negative	negative
47	male	Genbody	negative	negative
58	male	Genbody	negative	negative
7	male	Genbody	negative	negative
38	female	Genbody	negative	negative
17	female	Genbody	negative	negative
31	female	Genbody	negative	negative
26	female	Genbody	negative	negative
57	male	Genbody	negative	negative
54	female	Genbody	negative	negative
50	female	Genbody	negative	negative
12	female	Genbody	negative	negative
7	female	Genbody	negative	negative
31	female	Genbody	negative	negative
17	female	Genbody	negative	negative
26	female	Genbody	negative	negative
24	female	Genbody	negative	negative
43	female	Genbody	negative	negative
38	female	Genbody	negative	negative
47	male	Genbody	negative	negative
61	female	Genbody	negative	negative
52	female	Genbody	negative	negative
52	female	Genbody	negative	negative
21	female	Genbody	negative	negative
57	female	Genbody	negative	negative
9	male	Genbody	negative	negative
50	female	Genbody	negative	negative
45	female	Genbody	negative	negative
20	female	Genbody	negative	negative
44	female	Genbody	negative	negative
53	female	Genbody	negative	negative
55	male	Genbody	negative	negative
63	male	Genbody	negative	negative
30	male	Genbody	negative	negative
28	male	Genbody	negative	negative
67	female	Genbody	negative	negative
54	female	Genbody	negative	negative
50	male	Genbody	negative	negative
10	male	Genbody	negative	negative
67	female	Genbody	negative	negative
20	male	Genbody	negative	negative
4	male	Genbody	negative	negative
43	male	Genbody	negative	negative
58	male	Genbody	negative	positive	24.75
31	male	Genbody	negative	positive	29.66
72	male	Genbody	negative	positive	30.09
36	male	Genbody	negative	positive	31.11
70	female	Genbody	negative	positive	32.53
42	male	Genbody	negative	positive	32.60
53	male	Genbody	negative	positive	33.63
87	female	Genbody	negative	positive	26.01
38	female	Genbody	negative	positive	25.99
54	female	Genbody	negative	positive	29.54
26	male	Genbody	negative	positive	30.68
37	female	Genbody	negative	positive	31.67
40	male	Genbody	negative	positive	32.65
64	male	Genbody	negative	positive	34.17
48	male	Genbody	negative	positive	34.54
57	female	Genbody	positive	inconclusive	36.17
66	male	Genbody	positive	negative
51	female	Genbody	positive	negative
35	male	Genbody	positive	negative
31	male	Genbody	positive	negative
41	male	Genbody	positive	negative
51	female	Genbody	positive	negative
45	male	Genbody	positive	positive	17.36
44	female	Genbody	positive	positive	17.56
35	male	Genbody	positive	positive	17.96
35	female	Genbody	positive	positive	18.82
57	female	Genbody	positive	positive	19.18
52	male	Genbody	positive	positive	19.37
13	female	Genbody	positive	positive	19.49
46	female	Genbody	positive	positive	20.48
54	male	Genbody	positive	positive	24.11
41	male	Genbody	positive	positive	24.62
61	male	Genbody	positive	positive	26.06
21	female	Genbody	positive	positive	30.35
30	male	Genbody	positive	positive	25.01
24	male	Genbody	positive	positive	18.03
43	male	Genbody	positive	positive	20.06
35	female	Genbody	positive	positive	17.09
52	female	Genbody	positive	positive	13.96
47	male	Genbody	positive	positive	16.53
65	female	Genbody	positive	positive	18.23
55	male	Genbody	positive	positive	18.66
58	male	Genbody	positive	positive	21.28
10	male	Genbody	positive	positive	22.75
32	female	Genbody	positive	positive	22.93
25	male	Genbody	positive	positive	23.71
24	female	Genbody	positive	positive	24.31
25	female	Genedia	negative	inconclusive	35.77
8	male	Genedia	negative	inconclusive	36.14
5	male	Genedia	negative	negative
18	female	Genedia	negative	negative
50	female	Genedia	negative	negative
50	male	Genedia	negative	negative
42	male	Genedia	negative	negative
63	female	Genedia	negative	negative
24	male	Genedia	negative	negative
23	female	Genedia	negative	negative
27	female	Genedia	negative	negative
39	female	Genedia	negative	negative
42	male	Genedia	negative	negative
49	female	Genedia	negative	negative
58	female	Genedia	negative	negative
42	female	Genedia	negative	negative
48	male	Genedia	negative	negative
67	female	Genedia	negative	negative
56	female	Genedia	negative	negative
67	female	Genedia	negative	negative
23	male	Genedia	negative	negative
46	female	Genedia	negative	negative
29	female	Genedia	negative	negative
50	female	Genedia	negative	negative
40	male	Genedia	negative	negative
58	male	Genedia	negative	negative
5	female	Genedia	negative	negative
48	female	Genedia	negative	negative
59	female	Genedia	negative	negative
33	male	Genedia	negative	negative
51	male	Genedia	negative	negative
14	male	Genedia	negative	negative
12	female	Genedia	negative	negative
11	male	Genedia	negative	negative
47	female	Genedia	negative	negative
52	female	Genedia	negative	negative
23	female	Genedia	negative	negative
44	male	Genedia	negative	negative
51	male	Genedia	negative	negative
37	female	Genedia	negative	negative
52	female	Genedia	negative	negative
61	female	Genedia	negative	negative
26	male	Genedia	negative	negative
11	female	Genedia	negative	negative
42	female	Genedia	negative	negative
31	male	Genedia	negative	negative
70	female	Genedia	negative	negative
52	female	Genedia	negative	negative
51	male	Genedia	negative	negative
61	male	Genedia	negative	negative
13	female	Genedia	negative	negative
60	female	Genedia	negative	negative
54	male	Genedia	negative	negative
31	male	Genedia	negative	negative
46	male	Genedia	negative	negative
57	female	Genedia	negative	negative
49	male	Genedia	negative	negative
34	female	Genedia	negative	negative
33	female	Genedia	negative	negative
26	female	Genedia	negative	negative
61	female	Genedia	negative	positive	29.82
47	female	Genedia	negative	positive	30.06
58	male	Genedia	negative	positive	30.99
48	female	Genedia	negative	positive	31.80
38	male	Genedia	negative	positive	32.99
38	female	Genedia	negative	positive	33.30
20	female	Genedia	negative	positive	34.01
25	female	Genedia	negative	positive	26.11
57	male	Genedia	negative	positive	20.84
55	female	Genedia	negative	positive	21.81
5	male	Genedia	negative	positive	26.96
57	male	Genedia	negative	positive	27.57
68	female	Genedia	negative	positive	30.25
42	male	Genedia	negative	positive	32.23
59	female	Genedia	negative	positive	34.52
37	female	Genedia	negative	positive	35.14
55	female	Genedia	negative	positive	36.22
31	male	Genedia	positive	negative
14	male	Genedia	positive	positive	17.95
67	male	Genedia	positive	positive	18.02
70	female	Genedia	positive	positive	18.80
44	female	Genedia	positive	positive	21.77
60	male	Genedia	positive	positive	23.16
34	male	Genedia	positive	positive	23.85
26	male	Genedia	positive	positive	19.03
35	male	Genedia	positive	positive	18.06
49	male	Genedia	positive	positive	17.70
46	female	Genedia	positive	positive	17.07
66	female	Genedia	positive	positive	27.07
53	female	Genedia	positive	positive	16.21
60	female	Genedia	positive	positive	18.56
60	female	Genedia	positive	positive	18.66
61	male	Genedia	positive	positive	19.58
51	female	Genedia	positive	positive	20.54
34	male	Genedia	positive	positive	23.65
51	male	Genedia	positive	positive	24.37
57	female	Genedia	positive	positive	24.56
46	female	Genedia	positive	positive	25.51
73	male	Genedia	positive	positive	28.55
44	female	HEALGEN	negative	negative
27	female	HEALGEN	negative	negative
64	female	HEALGEN	negative	negative
44	male	HEALGEN	negative	negative
73	male	HEALGEN	negative	negative
23	male	HEALGEN	negative	negative
55	female	HEALGEN	negative	negative
12	male	HEALGEN	negative	negative
51	female	HEALGEN	negative	negative
19	female	HEALGEN	negative	negative
5	male	HEALGEN	negative	negative
3	male	HEALGEN	negative	negative
39	male	HEALGEN	negative	negative
46	female	HEALGEN	negative	negative
29	male	HEALGEN	negative	negative
65	male	HEALGEN	negative	negative
63	female	HEALGEN	negative	negative
48	male	HEALGEN	negative	positive	26.57
41	female	HEALGEN	negative	positive	28.24
17	male	HEALGEN	negative	positive	36.86
41	female	HEALGEN	negative	positive	26.49
62	female	HEALGEN	negative	positive	33.61
54	male	HEALGEN	negative	positive	36.72
62	male	HEALGEN	negative	positive	37.29
24	male	HEALGEN	negative	negative
44	female	HEALGEN	negative	negative
36	male	HEALGEN	negative	negative
71	male	HEALGEN	negative	negative
74	male	HEALGEN	negative	negative
35	female	HEALGEN	negative	negative
45	female	HEALGEN	negative	negative
32	female	HEALGEN	negative	negative
34	male	HEALGEN	negative	negative
30	female	HEALGEN	negative	negative
34	female	HEALGEN	negative	negative
42	female	HEALGEN	negative	negative
46	male	HEALGEN	negative	negative
55	female	HEALGEN	negative	negative
34	female	HEALGEN	negative	negative
45	male	HEALGEN	negative	negative
27	male	HEALGEN	negative	negative
42	female	HEALGEN	negative	negative
38	male	HEALGEN	negative	negative
47	female	HEALGEN	negative	negative
58	female	HEALGEN	negative	negative
58	male	HEALGEN	negative	negative
53	female	HEALGEN	negative	negative
24	male	HEALGEN	negative	negative
42	male	HEALGEN	negative	negative
54	male	HEALGEN	negative	negative
55	female	HEALGEN	negative	negative
44	male	HEALGEN	negative	negative
46	male	HEALGEN	negative	negative
46	female	HEALGEN	negative	negative
47	female	HEALGEN	negative	negative
51	male	HEALGEN	negative	negative
19	female	HEALGEN	negative	negative
8	male	HEALGEN	negative	negative
51	female	HEALGEN	negative	negative
41	female	HEALGEN	negative	negative
43	male	HEALGEN	negative	negative
53	male	HEALGEN	negative	positive	29.58
9	female	HEALGEN	negative	positive	34.46
26	female	HEALGEN	negative	positive	36.45
58	female	HEALGEN	negative	positive	36.98
47	female	HEALGEN	negative	positive	27.50
54	female	HEALGEN	negative	positive	31.97
46	male	HEALGEN	negative	positive	32.59
51	female	HEALGEN	negative
57	male	HEALGEN	positive	positive	19.73
53	male	HEALGEN	positive	positive	21.30
45	female	HEALGEN	positive	positive	23.91
25	female	HEALGEN	positive	positive	24.83
52	female	HEALGEN	positive	positive	27.12
25	female	HEALGEN	positive	positive	29.64
45	male	HEALGEN	positive	positive	30.37
43	male	HEALGEN	positive	positive	30.68
42	female	HEALGEN	positive	positive	31.10
44	male	HEALGEN	positive	positive	26.02
16	male	HEALGEN	positive	positive	14.20
41	female	HEALGEN	positive	positive	15.78
34	female	HEALGEN	positive	positive	19.58
44	male	HEALGEN	positive	positive	20.20
49	female	HEALGEN	positive	positive	20.31
20	male	HEALGEN	positive	positive	20.64
57	male	HEALGEN	positive	positive	20.90
63	female	HEALGEN	positive	positive	22.81
64	male	HEALGEN	positive	positive	25.84
65	female	Humasis	negative	negative
19	female	Humasis	negative	negative
51	male	Humasis	negative	negative
43	male	Humasis	negative	negative
22	female	Humasis	negative	negative
47	female	Humasis	negative	negative
4	male	Humasis	negative	negative
45	male	Humasis	negative	negative
43	male	Humasis	negative	negative
46	male	Humasis	negative	negative
36	female	Humasis	negative	negative
40	female	Humasis	negative	negative
33	female	Humasis	negative	negative
60	male	Humasis	negative	negative
35	male	Humasis	negative	negative
26	female	Humasis	negative	negative
22	male	Humasis	negative	negative
42	female	Humasis	negative	negative
55	female	Humasis	negative	positive	27.69
51	female	Humasis	negative	positive	28.75
49	female	Humasis	negative	positive	34.57
47	female	Humasis	negative	positive	34.88
51	male	Humasis	negative	positive	35.64
66	female	Humasis	negative	negative
55	male	Humasis	negative	negative
46	female	Humasis	negative	negative
49	male	Humasis	negative	negative
24	female	Humasis	negative	negative
44	female	Humasis	negative	negative
59	female	Humasis	negative	negative
16	male	Humasis	negative	negative
31	female	Humasis	negative	negative
20	female	Humasis	negative	negative
68	female	Humasis	negative	negative
54	male	Humasis	negative	negative
53	female	Humasis	negative	negative
45	female	Humasis	negative	negative
51	male	Humasis	negative	negative
47	male	Humasis	negative	negative
57	female	Humasis	negative	negative
46	female	Humasis	negative	negative
31	female	Humasis	negative	negative
65	male	Humasis	negative	negative
74	female	Humasis	negative	negative
46	female	Humasis	negative	negative
35	female	Humasis	negative	negative
30	female	Humasis	negative	negative
44	female	Humasis	negative	negative
29	male	Humasis	negative	negative
56	male	Humasis	negative	negative
34	male	Humasis	negative	negative
29	female	Humasis	negative	negative
25	male	Humasis	negative	negative
38	female	Humasis	negative	positive	24.47
50	female	Humasis	negative	positive	30.63
67	male	Humasis	negative	positive	31.02
34	male	Humasis	negative	positive	31.63
23	male	Humasis	negative	positive	35.58
45	female	Humasis	negative	positive	36.55
11	female	Humasis	negative	positive	25.66
25	male	Humasis	negative	positive	31.38
67	female	Humasis	negative	positive	32.14
64	female	Humasis	negative	positive	35.51
52	female	Humasis	negative	positive	35.71
23	female	Humasis	positive	negative
25	female	Humasis	positive	negative
24	male	Humasis	positive	negative
14	male	Humasis	positive	negative
50	male	Humasis	positive	negative
24	female	Humasis	positive	negative
45	female	Humasis	positive	negative
38	female	Humasis	positive	negative
65	male	Humasis	positive	negative
41	male	Humasis	positive	negative
28	male	Humasis	positive	negative
1	female	Humasis	positive	negative
51	female	Humasis	positive	negative
45	male	Humasis	positive	positive	16.98
33	male	Humasis	positive	positive	17.88
41	male	Humasis	positive	positive	19.14
39	male	Humasis	positive	positive	19.60
51	female	Humasis	positive	positive	20.45
28	male	Humasis	positive	positive	25.67
42	female	Humasis	positive	positive	26.64
31	female	Humasis	positive	positive	26.91
26	male	Humasis	positive	positive	27.32
47	female	Humasis	positive	positive	28.87
28	male	Humasis	positive	positive	30.92
53	male	Humasis	positive	positive	31.04
57	female	Humasis	positive	positive	32.20
58	female	Humasis	positive	positive	32.96
33	female	Humasis	positive	positive	20.06
45	male	Humasis	positive	positive	13.48
39	male	Humasis	positive	positive	20.16
65	male	Humasis	positive	positive	23.45
15	male	Humasis	positive	positive	23.84
12	female	Humasis	positive	positive	24.20
51	male	VivaDiag	positive	positive	21.28
34	female	VivaDiag	negative	negative
43	female	VivaDiag	positive	positive	28.08
37	female	VivaDiag	negative	negative
6	female	VivaDiag	negative	negative
44	female	VivaDiag	negative	negative
9	male	VivaDiag	negative	negative
7	male	VivaDiag	negative	negative
29	male	VivaDiag	negative	negative
47	female	VivaDiag	negative	positive	29.36
16	male	VivaDiag	negative	negative
12	female	VivaDiag	negative	positive	35.89
34	female	VivaDiag	negative	negative
44	male	VivaDiag	negative	negative
46	male	VivaDiag	negative	negative
40	male	VivaDiag	negative	negative
50	female	VivaDiag	negative	negative
64	male	VivaDiag	negative	negative
43	female	VivaDiag	negative	positive	27.55
14	male	VivaDiag	negative	negative
81	male	VivaDiag	negative	positive	29.09
40	female	VivaDiag	negative	negative
57	male	VivaDiag	positive	positive	21.59
43	female	VivaDiag	negative	negative
29	female	VivaDiag	negative	negative
52	female	VivaDiag	negative	negative
10	male	VivaDiag	negative	negative
46	male	VivaDiag	negative	negative
77	female	VivaDiag	negative	not determinable
53	female	VivaDiag	negative	negative
13	female	VivaDiag	negative	negative
23	female	VivaDiag	positive	positive	24.39
64	female	VivaDiag	negative	negative
40	male	VivaDiag	positive	positive	19.62
12	male	VivaDiag	negative	positive	33.47
28	female	VivaDiag	negative	negative
20	female	VivaDiag	negative	negative
29	female	VivaDiag	negative	negative
49	male	VivaDiag	negative	positive	23.73
48	female	VivaDiag	negative	negative
44	male	VivaDiag	negative	positive	36.75
42	female	VivaDiag	negative	negative
21	female	VivaDiag	negative	negative
38	male	VivaDiag	negative	negative
47	female	VivaDiag	negative	negative
48	male	VivaDiag	negative	negative
36	male	VivaDiag	negative	negative
57	male	VivaDiag	negative	positive	33.54
21	male	VivaDiag	negative	negative
28	male	VivaDiag	negative	negative
31	female	VivaDiag	negative	negative
35	male	VivaDiag	negative	positive	34.66
34	female	VivaDiag	negative	negative
47	female	VivaDiag	negative	negative
12	female	VivaDiag	negative	negative
40	male	VivaDiag	negative	negative
50	male	VivaDiag	negative	negative
30	male	VivaDiag	negative	negative
54	male	VivaDiag	negative	negative
56	female	VivaDiag	negative	positive	35.6
15	male	VivaDiag	negative	negative
15	male	VivaDiag	negative	negative
52	male	VivaDiag	positive	positive	22.95
15	female	VivaDiag	negative	negative
45	male	VivaDiag	negative	not determinable
48	female	VivaDiag	negative	negative
28	male	VivaDiag	negative	negative
28	female	VivaDiag	negative	positive	22.51
46	female	VivaDiag	negative	negative
24	female	VivaDiag	negative	positive	35.1
60	male	VivaDiag	negative	negative
40	female	VivaDiag	negative	negative
37	female	VivaDiag	negative	negative
39	male	VivaDiag	negative	negative
21	male	VivaDiag	negative	positive	24.19
121	female	VivaDiag	negative	positive	36.47
17	male	VivaDiag	negative	negative
30	female	VivaDiag	negative	positive	36.21
43	female	VivaDiag	negative	negative
34	male	VivaDiag	negative	negative
18	female	VivaDiag	negative	negative
70	male	VivaDiag	negative	negative
44	male	VivaDiag	negative	negative
10	male	VivaDiag	negative	negative
31	male	VivaDiag	negative	negative
43	female	VivaDiag	positive	positive	28.93
59	female	VivaDiag	negative	negative
71	female	VivaDiag	negative	positive	36.65
43	male	VivaDiag	negative	negative
52	female	VivaDiag	positive	positive	24.00
48	male	VivaDiag	negative	negative
27	female	VivaDiag	negative	negative
57	female	VivaDiag	positive	positive	22.38
33	male	VivaDiag	negative	negative
72	female	VivaDiag	negative	negative
39	male	VivaDiag	negative	negative
83	male	VivaDiag	negative	negative
48	male	VivaDiag	negative	negative
40	female	VivaDiag	negative	negative
13	male	VivaDiag	positive	positive	22.16
62	female	VivaDiag	negative	negative
29	female	VivaDiag	negative	positive	32.57
56	male	VivaDiag	negative	negative
38	female	VivaDiag	negative	negative
54	male	VivaDiag	negative	positive	35.95
40	female	VivaDiag	negative	negative
32	female	VivaDiag	negative	negative
13	male	VivaDiag	positive	positive	21.51
59	female	VivaDiag	positive	positive	18.49
26	male	VivaDiag	negative	positive	29.28
56	male	VivaDiag	negative	negative
52	female	VivaDiag	negative	negative
29	male	VivaDiag	positive	positive	17.92
63	female	VivaDiag	negative	negative
43	female	VivaDiag	positive	positive	22.96
49	male	VivaDiag	negative	negative
38	female	VivaDiag	negative	negative
5	male	VivaDiag	negative	negative
29	male	VivaDiag	negative	negative
17	female	VivaDiag	negative	negative
56	female	VivaDiag	negative	negative
53	female	VivaDiag	negative	positive	36.63
45	female	VivaDiag	positive	positive	18.47
46	male	Helix	positive	positive	19.91
30	female	Helix		negative
11	female	Helix		negative
18	male	Helix	positive	positive	26.06
50	male	Helix	negative	negative
12	female	Helix		negative
51	female	Helix		positive	36.63
37	female	Helix	negative	negative
67	male	Helix	negative	negative
67	male	Helix		negative
21	male	Helix		negative
41	female	Helix		positive	22.47
41	male	Helix		positive	24.75
30	male	Helix		negative
52	female	Helix		positive	22.69
31	female	Helix	positive	positive	32.13
77	male	Helix	negative	not determinable
65	male	Helix	negative	positive	33.08
63	female	Helix	negative	positive	30.62
71	female	Helix	negative	negative
51	female	Helix	positive	positive	27.67
6	female	Helix	negative	negative
47	male	Helix	positive	positive	27.17
55	female	Helix		negative
18	male	Helix		negative
39	female	Helix		positive	29.76
42	male	Helix	positive	positive	21.36
23	male	Helix		positive	29.19
34	male	Helix		positive	22.91
16	male	Helix		negative
5	female	Helix		negative
5	female	Helix		negative
17	male	Helix		negative
45	female	Helix		negative
44	female	Helix		negative
43	male	Helix		positive	35.76
57	female	Helix	negative	negative
56	male	Helix		negative
23	male	Helix		positive	34.53
7	female	Helix		negative
12	female	Helix		positive	23.98
29	female	Helix	negative	negative
50	female	Helix	0	negative
22	female	Helix		negative
27	female	Helix	positive	positive	19.85
43	female	Helix	positive	positive	27.18
38	female	Helix	positive	positive	28.01
42	male	Helix		positive	23.74
35	male	Helix	0	negative
34	male	Helix	negative	negative
10	male	Helix		negative
17	female	Helix		positive	21.09
37	male	Helix		positive	24.30
41	male	Helix		positive	16.71
5	male	Helix	negative	negative
57	male	Helix	negative	positive	24.54
61	female	Helix	negative	positive	35.71
25	male	Helix	negative	negative
29	male	Helix	positive	positive	20.45
44	female	Helix		negative
30	female	Helix		positive	28.79
22	female	Helix	negative	negative
39	male	Helix	positive	positive	26.71
28	female	Helix		negative
23	male	Helix	negative	negative
63	male	Helix	negative	negative
43	female	Helix		negative
33	male	Helix		negative
53	female	Helix		negative
10	male	Helix		negative
44	female	Helix	positive	positive	28.92
33	female	Helix		negative
51	female	Helix		positive	30.72
20	female	Helix	negative	negative
45	female	Helix		negative
28	male	Helix	negative	not determinable
38	male	Helix	negative	negative
12	female	Helix	positive	positive	26.29
32	male	Helix	positive	positive	22.36
34	male	Helix		positive	25.39
37	female	Helix		positive	29.04
51	male	Helix	negative	positive	35.54
41	female	Helix		positive	20.02
8	female	Helix	negative	negative
54	male	Helix	negative	positive	35.88
5	female	Helix		negative
42	female	Helix	negative	positive	38.12
55	female	Helix	positive	positive	20.03
41	female	Helix		negative
33	male	Helix		negative
35	male	Helix		negative
29	male	Helix		negative
38	male	Helix		positive	35.48
43	male	Helix		negative
37	female	Helix	negative	negative
41	male	Helix		positive	24.91
53	female	Helix	negative	negative
46	female	Helix		positive	25.75
47	female	Roche	negative	negative
28	female	Roche	negative	positive	20.76
77	male	Roche	negative	negative
66	male	Roche	negative	negative
69	male	Roche	negative	negative
43	male	Roche	negative	negative
37	female	Roche	negative	negative
9	male	Roche	negative	negative
27	male	Roche	negative	positive	34.51
69	male	Roche	negative	positive	34.47
26	male	Roche	positive	positive	25.56
48	female	Roche	positive	positive	21.12
29	male	Roche	positive	positive	27.49
11	female	Roche	negative	negative
30	female	Roche	positive	positive	27.92
68	female	Roche	positive	positive	24.28
44	female	Roche	positive	positive	29.55
37	female	Roche	positive	positive	23.13
35	female	Roche	negative	negative
15	female	Roche	negative	positive	30.89
41	female	Roche	negative	negative
46	female	Roche	negative	negative
48	male	Roche	negative	positive	33.96
43	male	Roche	positive	positive	23.50
36	female	Roche	negative	negative
24	female	Roche	positive	positive	22.06
78	male	Roche	negative	negative
51	female	Roche	negative	negative
59	female	Roche	negative	positive	30.17
59	male	Roche	negative	negative
64	male	Roche	negative	negative
34	female	Roche	negative	negative
73	male	Roche	positive	positive	24.10
31	male	Roche	positive	positive	25.16
50	female	Roche	negative	negative
67	female	Roche	negative	negative
21	female	Roche	negative	negative
59	male	Roche	negative	negative
51	female	Roche	positive	positive	21.00
67	male	Roche	negative	negative
13	female	Roche	negative	negative
44	female	Roche	negative	negative
38	male	Roche	negative	negative
51	female	Roche	negative	negative
47	female	Roche	negative	negative
61	female	Roche	negative	positive	27.61
35	female	Roche	negative	negative
19	male	Roche	negative	negative
51	female	Roche	negative	negative
62	female	Roche	positive	positive	18.16
18	female	Roche	negative	negative
18	male	Roche	negative	negative
17	male	Roche	negative	negative
17	female	Roche	negative	negative
56	male	Roche	positive	positive	26.71
67	female	Roche	negative	positive	36.03
32	male	Roche	negative	negative
38	female	Roche	negative	negative
67	male	Roche	positive	positive	22.24
47	male	Roche	negative	negative
44	male	Roche	negative	negative
45	male	Roche	negative	negative
12	female	Roche	positive	positive	29.10
42	female	Roche	negative	negative
13	female	Roche	negative	positive	36.39
20	female	Roche	negative	negative
43	female	Roche	negative	negative
15	female	Roche	negative	positive	34.33
12	male	Roche	negative	negative
54	male	Roche	negative	negative
44	male	Roche	positive	positive	31.24
32	male	Roche	negative	positive	35.29
57	male	Roche	positive	positive	26.13
48	female	Roche	positive	positive	31.35
26	male	Roche	positive	positive	22.97
39	female	Roche	negative	negative
26	female	Roche	negative	negative
19	female	Roche	positive	positive	21.87
19	male	Roche	negative	negative
27	female	Roche	negative	positive	26.22
58	female	Roche	negative	negative
50	female	Roche	positive	positive	25.06
15	female	Roche	positive	positive	30.35
46	male	Roche	negative	negative
61	male	Roche	negative	negative
29	female	Roche	negative	negative
35	female	Roche	negative	positive	36.49
45	female	Roche	negative	negative
26	female	Roche	negative	negative
54	male	Roche	negative	negative
16	female	Roche	negative	negative
43	female	Roche	negative	positive	36.75
61	female	Roche	negative	positive	36.25
88	female	Roche	negative	negative
67	male	Roche	negative	negative
41	male	Roche	negative	negative
65	female	Roche	negative	negative
19	female	Roche	negative	negative
81	female	Roche	negative	negative
74	female	Roche	negative	negative
56	female	Roche	negative	negative
32	male	Roche	negative	negative
30	female	Roche	negative	negative
47	female	Roche	negative	negative
32	female	Roche	positive	positive	18.60
49	female	Roche	negative	negative
78	female	Roche	negative	positive	36.15
36	female	Roche	negative	negative
44	male	Roche	negative	negative
42	female	Roche	positive	positive	23.02
44	female	Roche	negative	positive	18.09
42	female	Roche	negative	negative
12	male	Roche	negative	negative
46	female	Roche	positive	positive	19.39
40	female	Roche	negative	negative
36	male	Roche	positive	positive	27.72
54	female	Roche	negative	negative
12	female	Roche	negative	negative
33	female	Roche	negative	negative
58	male	Roche	positive	positive	18.02
48	female	Roche	positive	positive	20.52
76	male	Roche	negative	negative
58	female	Roche	positive	positive	22.81
55	male	Roche	negative	negative
53	male	Roche	positive	positive	21.99
51	female	Roche	negative	negative
23	male	Roche	positive	positive	28.13
12	male	Roche	negative	positive	24.27
7	female	Roche	negative	negative
14	male	Roche	positive	positive	20.03
53	male	Roche	positive	positive	26.62
44	male	Roche	positive	positive	23.85
6	female	Roche	negative	negative
9	male	Roche	negative	negative
20	male	Roche	positive	positive	18.67
29	female	Roche	negative	negative
26	female	Roche	positive	positive	35.78
28	female	Roche	negative	negative
44	male	Roche	negative	negative
47	male	Roche	positive	positive	21.23
12	male	Roche	negative	negative
52	female	Roche	negative	negative
41	male	Roche	negative	negative
27	female	Roche	negative	negative
68	male	Roche	negative	positive	33.90
33	male	Roche	negative	negative
10	male	Roche	negative	negative
43	female	Roche	positive	positive	25.12
43	male	Roche	positive	positive	19.89
17	female	Roche	positive	positive	30.05
45	female	Roche	positive	positive	21.70
52	male	Roche	negative	negative
41	male	Roche	negative	negative
50	male	Roche	negative	negative
21	male	Roche	negative	negative
9	male	Roche	negative	negative
60	female	Roche	negative	negative
22	male	Roche	negative	negative
51	male	Roche	negative	negative
24	female	Roche	negative	negative
13	male	Roche	negative	negative
53	female	Roche	negative	negative
46	male	Roche	negative	negative
45	female	Roche	negative	negative
42	female	Roche	negative	positive	34.44
45	female	Roche	positive	positive	26.32
67	female	Roche	negative	positive	37.36
8	male	Roche	negative	negative
23	male	Roche	positive	positive	25.34
29	male	Roche	negative	negative
6	female	Roche	?	-
52	male	Roche	positive	positive	26.02
25	female	Roche	negative	negative
10	male	Roche	negative	negative
41	female	Roche	negative	negative
62	female	Roche	negative	positive	32.07
43	male	Roche	negative	negative
45	male	Roche	negative	negative
52	male	Roche	negative	negative
5	female	Roche	negative	negative
48	male	Roche	negative	negative
62	female	Roche	negative	positive	36.40
45	male	Roche	negative	positive	29.18
13	male	Roche	negative	negative
12	female	Roche	negative	negative
33	female	Roche	positive	positive	18.76
9	male	Roche	negative	negative
36	female	Roche	negative	negative
55	female	Roche	negative	positive	36.14
40	female	Roche	negative	negative
68	female	Roche	negative	negative
47	male	Roche	negative	negative
37	male	Roche	negative	negative
26	female	Roche	negative	negative
50	female	Roche	positive	positive	25.15
59	female	Roche	negative	positive	32.87
48	female	Roche	negative	negative
55	male	Roche	negative	negative
59	female	Roche	negative	negative
53	female	Roche	negative	negative
86	male	Vazyme	negative	negative
75	male	Vazyme	negative	negative
64	male	Vazyme	negative	negative
64	male	Vazyme	positive	positive	18.61
64	male	Vazyme	positive	positive	22.93
61	male	Vazyme	negative	positive	28.52
61	male	Vazyme	positive	positive	27.11
60	male	Vazyme	negative	negative
60	male	Vazyme	negative	positive	33.93
58	male	Vazyme	positive	positive	23.86
57	male	Vazyme	positive	positive	24.18
55	male	Vazyme	negative	negative
55	male	Vazyme	negative	negative
54	male	Vazyme	negative	positive	28.00
53	male	Vazyme	negative	negative
52	male	Vazyme	negative	negative
51	male	Vazyme	positive	positive	25.36
50	male	Vazyme	negative	negative
47	male	Vazyme	negative	positive	28.39
45	male	Vazyme	negative	positive	26.44
45	male	Vazyme	negative	positive	34.38
45	male	Vazyme	positive	positive	25.02
45	male	Vazyme	negative	negative
45	male	Vazyme	negative	negative
45	male	Vazyme	negative	negative
44	male	Vazyme	negative	negative
43	male	Vazyme	positive	positive	25.73
42	male	Vazyme	negative	negative
41	male	Vazyme	positive	positive	25.37
41	male	Vazyme	negative	negative
41	male	Vazyme	negative	negative
39	male	Vazyme	positive	positive	22.31
35	male	Vazyme	positive	positive	19.39
34	male	Vazyme	negative	positive	29.33
34	male	Vazyme	negative	negative
34	male	Vazyme	negative	negative
34	male	Vazyme	positive	positive	27.12
34	male	Vazyme	negative	negative
33	male	Vazyme	positive	positive	24.29
79	female	Vazyme	negative	negative
66	female	Vazyme	negative	negative
63	female	Vazyme	negative	negative
63	female	Vazyme	positive	positive	20.40
62	female	Vazyme	positive	positive	22.18
60	female	Vazyme	positive	positive	25.95
56	female	Vazyme	negative	negative
56	female	Vazyme	negative	negative
55	female	Vazyme	positive	positive	22.99
54	female	Vazyme	positive	positive	21.26
53	female	Vazyme	positive	positive	28.41
53	female	Vazyme	negative	negative
53	female	Vazyme	negative	negative
52	female	Vazyme	negative	negative
52	female	Vazyme	positive	positive	26.07
51	female	Vazyme	negative	negative
51	female	Vazyme	positive	positive	26.63
48	female	Vazyme	positive	positive	24.98
48	female	Vazyme	negative	negative
48	female	Vazyme	negative	negative
46	female	Vazyme	negative	positive	27.71
46	female	Vazyme	negative	positive	30.15
46	female	Vazyme	positive	positive	29.76
45	female	Vazyme	negative	negative
45	female	Vazyme	negative	negative
45	female	Vazyme	negative	negative
44	female	Vazyme	negative	negative
44	female	Vazyme	negative	negative
43	female	Vazyme	negative	negative
43	female	Vazyme	negative	negative
43	female	Vazyme	negative	negative
42	female	Vazyme	negative	negative
42	female	Vazyme	negative	negative
41	female	Vazyme	negative	negative
39	female	Vazyme	negative	negative
38	female	Vazyme	positive	positive	20.97
37	female	Vazyme	positive	positive	20.51
37	female	Vazyme	positive	positive	21.79
37	female	Vazyme	negative	negative
35	female	Vazyme	negative	negative
35	female	Vazyme	negative	negative
34	female	Vazyme	negative	negative
34	female	Vazyme	negative	negative
34	female	Vazyme	negative	negative
33	female	Vazyme	negative	positive	26.71
31	female	Vazyme	negative	negative
30	female	Vazyme	negative	negative
29	female	Vazyme	negative	negative
26	male	Vazyme	positive	positive	21.38
38	female	Vazyme	negative	negative
51	female	Vazyme	negative	negative
27	female	Vazyme	positive	positive	21.65
25	female	Vazyme	negative	negative
25	female	Vazyme	negative	negative
25	male	Vazyme	positive	positive	27.02
24	male	Vazyme	negative	negative
24	female	Vazyme	positive	positive	25.45
24	male	Vazyme	negative	negative
22	female	Vazyme	negative	negative
22	male	Vazyme	negative	positive	34.76
22	male	Vazyme	negative	negative
21	female	Vazyme	positive	positive	21.91
21	male	Vazyme	positive	positive	20.80
20	female	Vazyme	positive	positive	18.39
20	female	Vazyme	positive	positive	28.61
60	female	Vazyme	negative	negative
44	female	Vazyme	negative	negative
14	male	Vazyme	negative	positive	33.60
14	male	Vazyme	negative	positive	35.02
13	male	Vazyme	negative	negative
12	male	Vazyme	negative	negative
12	male	Vazyme	negative	negative
11	female	Vazyme	negative	negative
10	female	Vazyme	negative	negative
9	female	Vazyme	negative	negative
8	male	Vazyme	negative	negative
49	male	Vazyme	negative	negative
7	female	Vazyme	negative	negative
5	female	Vazyme	negative	negative
4	male	Vazyme	negative	negative
32	male	Vazyme	negative	negative
29	male	Abbott	negative	negative
75	male	Abbott	positive	positive	13.04
33	male	Abbott	negative	negative
40	male	Abbott	positive	positive	16.61
19	male	Abbott	negative	negative
37	female	Abbott	negative	negative
56	female	Abbott	positive	positive	16.67
20	female	Abbott	positive	positive	17.18
70	female	Abbott	positive	positive	17.25
31	male	Abbott	positive	positive	17.50
16	male	Abbott	negative	negative
68	female	Abbott	positive	positive	17.61
35	female	Abbott	negative	negative
63	female	Abbott	positive	positive	17.77
24	female	Abbott	negative	negative
40	male	Abbott	negative	negative
29	male	Abbott	negative	negative
42	female	Abbott	positive	positive	17.82
45	female	Abbott	positive	positive	17.92
63	female	Abbott	negative	negative
22	female	Abbott	negative	negative
41	male	Abbott	positive	positive	18.12
49	female	Abbott	negative	negative
19	female	Abbott	negative	negative
49	male	Abbott	positive	positive	18.22
44	female	Abbott	negative	negative
51	male	Abbott	positive	positive	19.10
41	female	Abbott	negative	negative
64	male	Abbott	negative	negative
17	male	Abbott	negative	negative
29	female	Abbott	positive	positive	19.14
65	female	Abbott	negative	negative
68	female	Abbott	positive	positive	19.18
63	female	Abbott	positive	positive	19.20
75	female	Abbott	negative	negative
58	female	Abbott	negative	negative
19	female	Abbott	negative	negative
77	female	Abbott	negative	negative
83	female	Abbott	negative	negative
71	male	Abbott	negative	negative
67	female	Abbott	negative	negative
92	male	Abbott	negative	negative
26	female	Abbott	positive	positive	19.21
27	female	Abbott	negative	negative
47	male	Abbott	negative	negative
39	male	Abbott	negative	negative
66	female	Abbott	negative	negative
27	female	Abbott	negative	negative
50	female	Abbott	negative	negative
48	female	Abbott	negative	negative
34	male	Abbott	negative	negative
27	female	Abbott	negative	negative
57	male	Abbott	negative	negative
56	female	Abbott	negative	negative
56	female	Abbott	negative	negative
61	female	Abbott	negative	negative
74	male	Abbott	negative	negative
46	female	Abbott	negative	negative
82	male	Abbott	negative	negative
28	female	Abbott	positive	positive	19.28
87	female	Abbott	negative	negative
44	female	Abbott	positive	positive	19.28
68	male	Abbott	negative	negative
59	female	Abbott	negative	negative
78	female	Abbott	negative	negative
19	male	Abbott	positive	positive	19.54
76	female	Abbott	positive	positive	19.57
14	male	Abbott	negative	negative
13	male	Abbott	negative	negative
47	female	Abbott	positive	positive	19.94
22	male	Abbott	negative	negative
47	female	Abbott	negative	negative
62	male	Abbott	positive	positive	19.96
27	female	Abbott	positive	positive	20.17
48	male	Abbott	negative	negative
36	male	Abbott	negative	negative
50	female	Abbott	negative	negative
49	female	Abbott	negative	negative
17	female	Abbott	negative	negative
17	female	Abbott	negative	negative
16	female	Abbott	negative	negative
42	female	Abbott	negative	negative
44	female	Abbott	positive	positive	20.23
45	female	Abbott	positive	positive	20.25
24	female	Abbott	positive	negative
29	female	Abbott	negative	negative
17	male	Abbott	negative	negative
44	female	Abbott	negative	negative
42	male	Abbott	negative	negative
55	female	Abbott	positive	positive	20.27
26	female	Abbott	negative	negative
18	male	Abbott	positive	positive	20.38
71	female	Abbott	positive	positive	20.42
31	female	Abbott	negative	negative
86	female	Abbott	positive	positive	20.77
64	male	Abbott	negative	negative
46	male	Abbott	negative	negative
49	male	Abbott	negative	negative
80	male	Abbott	positive	positive	21.01
66	female	Abbott	negative	negative
36	female	Abbott	negative	negative
60	female	Abbott	negative	negative
66	female	Abbott	negative	negative
28	male	Abbott	negative	negative
26	female	Abbott	negative	negative
49	male	Abbott	negative	negative
61	male	Abbott	negative	negative
42	female	Abbott	negative	negative
59	female	Abbott	negative	negative
51	female	Abbott	positive	positive	21.36
54	female	Abbott	negative	positive	21.61
68	female	Abbott	negative	negative
46	female	Abbott	positive	positive	21.63
81	female	Abbott	negative	negative
48	male	Abbott	positive	positive	21.64
30	male	Abbott	positive	positive	21.77
37	female	Abbott	positive	positive	21.99
29	female	Abbott	negative	negative
78	female	Abbott	positive	positive	22.00
25	female	Abbott	positive	positive	22.36
55	female	Abbott	negative	negative
33	female	Abbott	negative	negative
35	female	Abbott	negative	negative
24	female	Abbott	negative	negative
29	male	Abbott	negative	negative
30	female	Abbott	negative	negative
39	female	Abbott	negative	negative
47	female	Abbott	negative	negative
57	male	Abbott	negative	positive	22.53
27	female	Abbott	negative	positive	22.59
5	male	Abbott	negative	negative
51	female	Abbott	positive	positive	22.68
51	female	Abbott	negative	negative
46	male	Abbott	negative	negative
71	female	Abbott	negative	negative
62	female	Abbott	positive	positive	22.96
27	female	Abbott	negative	negative
37	female	Abbott	positive	positive	23.04
22	male	Abbott	positive	positive	23.24
19	female	Abbott	negative	negative
55	female	Abbott	negative	positive	23.46
39	male	Abbott	negative	positive	23.76
82	female	Abbott	negative	negative
41	male	Abbott	positive	positive	24.00
26	female	Abbott	positive	positive	24.1
89	female	Abbott	negative	positive	24.65
27	female	Abbott	positive	positive	24.75
84	female	Abbott	positive	positive	24.91
52	female	Abbott	negative	negative
21	male	Abbott	negative	negative
43	female	Abbott	negative	negative
43	male	Abbott	negative	negative
44	female	Abbott	negative	negative
40	female	Abbott	negative	negative
37	male	Abbott	negative	positive	24.96
14	female	Abbott	negative	negative
49	male	Abbott	negative	negative
18	male	Abbott	negative	negative
34	male	Abbott	negative	negative
62	female	Abbott	positive	positive	25.04
43	male	Abbott	negative	negative
51	male	Abbott	negative	negative
42	female	Abbott	negative	negative
57	female	Abbott	negative	negative
70	female	Abbott	positive	positive	25.14
42	female	Abbott	negative	negative
67	female	Abbott	negative	negative
21	female	Abbott	negative	negative
44	female	Abbott	negative	negative
72	female	Abbott	negative	negative
55	male	Abbott	negative	negative
59	female	Abbott	negative	negative
75	female	Abbott	negative	negative
50	female	Abbott	negative	negative
76	female	Abbott	negative	positive	25.25
32	female	Abbott	positive	positive	25.39
44	female	Abbott	negative	negative
59	female	Abbott	negative	negative
9	male	Abbott	negative	negative
8	male	Abbott	negative	negative
25	female	Abbott	positive	positive	25.46
64	male	Abbott	negative	negative
67	female	Abbott	negative	negative
57	female	Abbott	negative	negative
29	male	Abbott	negative	negative
70	female	Abbott	positive	positive	25.68
45	female	Abbott	negative	negative
8	male	Abbott	negative	negative
16	female	Abbott	negative	negative
52	female	Abbott	positive	positive	26.10
77	female	Abbott	negative	negative
45	male	Abbott	negative	negative
49	male	Abbott	negative	negative
65	female	Abbott	negative	negative
47	female	Abbott	negative	negative
48	female	Abbott	negative	negative
53	male	Abbott	positive	positive	26.11
18	male	Abbott	negative	negative
67	male	Abbott	negative	negative
41	male	Abbott	negative	negative
28	female	Abbott	negative	negative
56	female	Abbott	positive	positive	26.23
5	female	Abbott	negative	negative
48	female	Abbott	positive	positive	26.48
20	female	Abbott	negative	negative
48	male	Abbott	negative	negative
90	female	Abbott	negative	negative
15	female	Abbott	negative	negative
46	female	Abbott	negative	negative
40	female	Abbott	positive	positive	26.59
41	female	Abbott	negative	negative
80	male	Abbott	negative	negative
73	male	Abbott	negative	negative
24	male	Abbott	negative	negative
20	female	Abbott	positive	positive	26.74
29	male	Abbott	negative	negative
33	male	Abbott	negative	negative
26	female	Abbott	negative	negative
81	male	Abbott	negative	negative
57	male	Abbott	negative	negative
47	male	Abbott	negative	negative
16	female	Abbott	positive	positive	26.77
49	male	Abbott	negative	negative
40	female	Abbott	negative	negative
41	male	Abbott	negative	positive	26.80
49	female	Abbott	negative	negative
64	male	Abbott	negative	positive	26.87
43	female	Abbott	negative	negative
36	female	Abbott	negative	negative
49	male	Abbott	positive	positive	27.17
24	female	Abbott	negative	positive	27.18
46	female	Abbott	positive	positive	27.27
56	female	Abbott	negative	negative
27	female	Abbott	negative	negative
48	female	Abbott	negative	negative
16	female	Abbott	positive	positive	27.30
45	female	Abbott	negative	negative
33	female	Abbott	negative	negative
23	female	Abbott	negative	negative
53	male	Abbott	negative	positive	27.52
49	female	Abbott	negative	negative
17	female	Abbott	negative	positive	27.73
54	female	Abbott	negative	negative
57	male	Abbott	negative	negative
41	male	Abbott	positive	positive	27.94
20	male	Abbott	negative	negative
11	male	Abbott	negative	negative
49	female	Abbott	negative	negative
12	male	Abbott	positive	positive	27.95
31	female	Abbott	negative	negative
81	female	Abbott	negative	negative
18	female	Abbott	positive	positive	28.02
65	female	Abbott	negative	negative
43	female	Abbott	negative	negative
46	female	Abbott	negative	negative
17	female	Abbott	positive	positive	28.03
48	female	Abbott	negative	negative
54	female	Abbott	negative	negative
42	female	Abbott	negative	negative
29	female	Abbott	negative	negative
32	male	Abbott	negative	negative
43	female	Abbott	negative	negative
28	female	Abbott	negative	negative
22	female	Abbott	negative	negative
30	female	Abbott	negative	negative
30	female	Abbott	negative	negative
75	male	Abbott	negative	negative
51	female	Abbott	negative	negative
52	male	Abbott	negative	negative
23	male	Abbott	negative	negative
29	female	Abbott	negative	negative
44	female	Abbott	positive	positive	28.10
54	male	Abbott	negative	negative
60	male	Abbott	negative	negative
63	female	Abbott	negative	negative
67	male	Abbott	negative	negative
45	female	Abbott	negative	negative
46	female	Abbott	negative	negative
42	male	Abbott	negative	negative
58	male	Abbott	negative	negative
19	male	Abbott	positive	positive	28.11
45	female	Abbott	positive	positive	28.24
18	male	Abbott	negative	negative
20	male	Abbott	negative	negative
22	female	Abbott	negative	negative
27	female	Abbott	negative	negative
18	male	Abbott	negative	negative
9	male	Abbott	negative	negative
49	male	Abbott	negative	positive	28.52
24	male	Abbott	negative	positive	28.61
30	female	Abbott	negative	positive	28.72
44	female	Abbott	negative	negative
61	male	Abbott	positive	positive	28.76
51	female	Abbott	negative	negative
27	male	Abbott	positive	positive	28.93
54	female	Abbott	negative	negative
31	male	Abbott	negative	negative
16	male	Abbott	negative	negative
52	male	Abbott	positive	positive	29.04
25	male	Abbott	negative	negative
51	female	Abbott	negative	negative
45	female	Abbott	negative	negative
45	female	Abbott	negative	negative
48	male	Abbott	negative	negative
47	male	Abbott	negative	negative
61	male	Abbott	negative	negative
70	male	Abbott	negative	negative
63	male	Abbott	negative	negative
36	female	Abbott	negative	negative
33	female	Abbott	negative	negative
52	female	Abbott	negative	negative
52	female	Abbott	negative	negative
65	female	Abbott	negative	negative
58	male	Abbott	negative	negative
51	female	Abbott	negative	negative
39	female	Abbott	negative	negative
48	male	Abbott	negative	positive	29.15
17	female	Abbott	negative	negative
14	male	Abbott	negative	positive	29.27
12	female	Abbott	negative	negative
49	female	Abbott	negative	negative
22	male	Abbott	negative	negative
38	female	Abbott	negative	negative
10	male	Abbott	negative	negative
52	male	Abbott	negative	positive	29.28
53	female	Abbott	negative	positive	29.34
47	male	Abbott	negative	positive	29.69
20	male	Abbott	negative	positive	29.80
9	male	Abbott	negative	positive	29.80
50	male	Abbott	negative	negative
46	female	Abbott	negative	negative
39	female	Abbott	negative	negative
43	male	Abbott	negative	negative
67	female	Abbott	negative	negative
19	male	Abbott	negative	negative
42	female	Abbott	negative	negative
42	female	Abbott	positive	positive	30.14
21	male	Abbott	negative	negative
84	male	Abbott	negative	negative
41	female	Abbott	positive	positive	30.26
40	female	Abbott	positive	positive	30.52
35	female	Abbott	negative	negative
68	male	Abbott	negative	negative
34	female	Abbott	negative	negative
57	female	Abbott	negative	negative
70	male	Abbott	negative	negative
74	male	Abbott	negative	negative
13	male	Abbott	positive	positive	30.74
42	female	Abbott	negative	negative
41	male	Abbott	negative	negative
74	female	Abbott	negative	negative
37	male	Abbott	negative	negative
53	female	Abbott	negative	negative
12	male	Abbott	positive	positive	30.75
42	female	Abbott	negative	positive	31.00
55	male	Abbott	negative	positive	31.18
33	male	Abbott	negative	negative
24	male	Abbott	negative	negative
15	male	Abbott	negative	positive	31.44
43	male	Abbott	negative	positive	31.50
72	female	Abbott	negative	negative
51	female	Abbott	negative	negative
20	female	Abbott	negative	negative
64	male	Abbott	negative	negative
42	female	Abbott	negative	negative
32	female	Abbott	negative	negative
41	female	Abbott	negative	negative
18	female	Abbott	negative	positive	31.55
33	male	Abbott	negative	negative
53	female	Abbott	positive	positive	31.57
59	male	Abbott	negative	positive	31.68
16	male	Abbott	negative	positive	31.71
49	female	Abbott	negative	negative
37	female	Abbott	negative	negative
56	male	Abbott	negative	positive	31.78
65	male	Abbott	negative	negative
49	female	Abbott	negative	negative
57	female	Abbott	negative	negative
10	male	Abbott	negative	negative
27	female	Abbott	negative	negative
84	female	Abbott	positive	positive	31.81
71	male	Abbott	negative	positive	31.85
72	female	Abbott	positive	positive	31.91
91	female	Abbott	positive	positive	31.95
33	female	Abbott	negative	negative
50	female	Abbott	negative	negative
44	male	Abbott	negative	positive	32.13
43	female	Abbott	negative	positive	32.30
26	female	Abbott	negative	negative
32	male	Abbott	negative	negative
31	male	Abbott	negative	negative
33	female	Abbott	negative	negative
19	male	Abbott	negative	negative
38	female	Abbott	negative	negative
46	female	Abbott	negative	positive	32.45
55	female	Abbott	negative	negative
33	male	Abbott	negative	negative
62	female	Abbott	positive	positive	32.87
55	female	Abbott	negative	negative
27	male	Abbott	negative	negative
42	female	Abbott	negative	negative
43	female	Abbott	negative	negative
52	male	Abbott	negative	negative
68	male	Abbott	negative	negative
72	male	Abbott	negative	negative
65	male	Abbott	negative	negative
32	male	Abbott	negative	negative
35	female	Abbott	negative	negative
55	female	Abbott	negative	positive	33.31
36	female	Abbott	negative	positive	33.44
29	female	Abbott	negative	negative
30	male	Abbott	negative	negative
46	male	Abbott	negative	positive	33.47
12	female	Abbott	negative	negative
40	female	Abbott	negative	positive	33.58
39	male	Abbott	negative	positive	33.59
19	female	Abbott	negative	negative
17	female	Abbott	positive	positive	33.89
18	female	Abbott	negative	negative
37	male	Abbott	negative	negative
41	male	Abbott	negative	positive	33.90
41	female	Abbott	negative	negative
19	male	Abbott	negative	negative
17	male	Abbott	negative	positive	33.91
54	male	Abbott	negative	positive	33.94
10	female	Abbott	negative	negative
44	male	Abbott	negative	negative
14	male	Abbott	negative	negative
68	male	Abbott	negative	negative
51	female	Abbott	negative	negative
15	male	Abbott	negative	positive	34.02
51	male	Abbott	negative	negative
57	male	Abbott	negative	negative
54	female	Abbott	negative	negative
51	female	Abbott	positive	positive	34.14
42	female	Abbott	negative	positive	34.25
20	male	Abbott	negative	negative
37	male	Abbott	negative	negative
46	female	Abbott	negative	negative
52	female	Abbott	negative	negative
38	female	Abbott	negative	positive	34.30
37	female	Abbott	negative	positive	34.58
69	male	Abbott	negative	negative
66	female	Abbott	negative	positive	34.63
54	female	Abbott	negative	positive	34.67
72	male	Abbott	negative	positive	34.84
16	female	Abbott	negative	positive	34.96
45	male	Abbott	positive	positive	34.97
61	female	Abbott	negative	negative
50	female	Abbott	negative	negative
70	male	Abbott	negative	negative
31	male	Abbott	negative	negative
55	male	Abbott	negative	positive	35.06
47	female	Abbott	negative	positive	35.09
24	male	Abbott	negative	positive	35.11
22	male	Abbott	negative	positive	35.17
13	male	Abbott	negative	negative
38	male	Abbott	negative	negative
16	male	Abbott	negative	negative
71	female	Abbott	negative	positive	35.19
94	female	Abbott	negative	positive	35.26
86	male	Abbott	negative	positive	35.27
53	male	Abbott	negative	negative
50	female	Abbott	negative	negative
121	male	Abbott	negative	negative
21	female	Abbott	negative	negative
46	female	Abbott	negative	negative
34	male	Abbott	positive	positive	35.31
46	female	Abbott	positive	positive	35.32
54	female	Abbott	negative	negative
72	male	Abbott	negative	positive	35.48
10	female	Abbott	negative	positive	35.57
11	male	Abbott	negative	positive	35.58
29	male	Abbott	negative	negative
67	female	Abbott	negative	negative
67	male	Abbott	negative	negative
54	female	Abbott	negative	negative
46	male	Abbott	negative	positive	35.73
41	female	Abbott	negative	positive	35.80
72	male	Abbott	negative	positive	35.80
19	male	Abbott	negative	positive	35.82
36	female	Abbott	negative	positive	35.90
61	female	Abbott	negative	negative
58	male	Abbott	negative	negative
47	male	Abbott	negative	negative
33	male	Abbott	negative	negative
59	female	Abbott	negative	negative
50	female	Abbott	negative	positive	36.02
31	female	Abbott	negative	positive	36.18
33	male	Abbott	negative	positive	36.19
83	female	Abbott	negative	positive	36.38
42	male	Abbott	negative	positive	36.48
32	male	Abbott	negative	negative
66	male	Abbott	negative	positive	36.71
39	male	Abbott	negative	negative
62	male	Abbott	negative	positive	36.75
19	male	Abbott	negative	negative
39	female	Abbott	negative	negative
57	male	Abbott	negative	positive	36.86
72	male	Abbott	negative	negative
13	female	Abbott	negative	positive	36.89
62	female	Abbott	negative	positive	36.89
15	male	Abbott	negative	negative
38	female	Abbott	negative	negative
32	male	Abbott	negative	negative
49	female	Abbott	negative	negative
32	male	Abbott	negative	negative
52	female	Abbott	negative	negative
20	male	Abbott	negative	negative
57	male	Abbott	negative	negative
50	female	Abbott	negative	positive	36.94
15	male	Abbott	negative	positive	36.94
40	female	Abbott	negative	positive	36.99
54	male	Abbott	negative	positive	37.09
34	female	Abbott	negative	negative
48	male	Abbott	negative	positive	37.37
32	male	Abbott	negative	positive	37.42
45	male	Abbott	negative	negative
59	male	Abbott	negative	negative
67	female	Abbott	negative	positive	37.43
19	male	Abbott	negative	positive	37.89
53	female	Abbott	negative	negative
62	male	Abbott	negative	negative
43	male	Abbott	positive	positive	22.16
22	male	Abbott	positive	positive	33.11
50	male	Abbott	negative	negative
38	female	Abbott	negative	negative
43	female	Abbott	negative	negative
33	female	Abbott	negative	negative
43	female	Abbott	negative	negative
79	male	Abbott	negative	negative
68	female	Abbott	negative	negative
46	female	Abbott	negative	negative
18	female	Abbott	negative	negative
52	male	Abbott	negative	negative
39	male	Abbott	negative	negative
39	male	Abbott	negative	positive	32.25
80	female	Abbott	negative	negative
47	female	Abbott	positive	positive	20.76
39	male	Abbott	negative	negative
36	female	Abbott	positive	positive	18.73
31	male	Abbott	negative	negative
30	female	Abbott	negative	positive	31.87
